# Supplementary material for: Impact of co-morbid common mental disorder symptoms in people with epilepsy in Ethiopia on quality of life and functional disability: a cohort study
Source: Glob Ment Health (Camb). 2025 Feb 26;12:e33. doi: 10.1017/gmh.2025.24 (PMC11949734; doi:10.1017/gmh.2025.24)
Supplement: Tsigebrhan et al. supplementary material 5 — Tsigebrhan et al. supplementary material [file S205442512500024Xsup005.xlsx]

## Sheet: dataset
dt	intid	prtid	hcnm	sex	age	residence	education	religion	family size	previous treatment	age of first treatment	onset of illness	seizure freq	srqha	srqap	srqslp	srqfr	srqtr	srqwo	srqid	srqdt	srqsa	srqcr	srquhw	srqpdm	srqwsf	srqirl	srqws	srqfwl	srqwtd	srqftir	srqfdis	srqegr	srqtotal	qolen	qolsad	qoltrs	qolwlm	qolslm	qolmdif	qolphe	qolpse	qolafr	qolovr	qoldis	overall	whodasstand	house	learn
2009-07-23	2	1	Agena	1	21	1	2	1	3	1	16	16	1	1	0	0	0	0	0	1	0	1	0	0	1	0	1	0	1	0	1	1	1	9	3	6	5	4	1	1	1	1	1	2	4	3	1	4	1
2009-07-23	6	2	Agena	1	20	1	1	1	3	1	20	17	2	0	0	0	0	0	1	0	0	0	0	1	0	0	0	0	0	0	0	0	0	2	1	6	5	1	2	1	1	2	3	2	2	2	2	1	2
2009-07-23	4	3	Agena	0	20	1	3	2	3	0	NA	20	15	1	1	1	1	1	1	0	1	1	1	1	1	1	1	1	1	1	1	1	1	19	6	1	5	5	5	5	1	1	1	4	5	5	5	5	4
2009-07-23	5	4	Agena	0	18	0	3	1	5	0	NA	17	2	1	0	1	1	1	1	0	1	1	0	0	0	0	0	1	0	0	1	0	0	9	2	6	3	3	2	2	5	5	2	1	2	2	5	2	1
2009-07-23	3	5	Agena	0	38	1	2	1	5	0	NA	1	2	1	0	1	0	0	0	0	1	0	1	0	0	0	1	0	0	0	1	0	1	7	6	6	3	3	1	3	2	2	3	3	2	3	1	1	3
2009-07-23	2	6	Agena	1	45	1	1	1	4	0	NA	43	0	0	1	0	0	0	0	0	0	0	0	0	0	0	0	0	0	0	1	0	0	2	5	6	5	4	1	1	1	1	2	1	4	1	1	1	1
2009-07-23	6	7	Agena	1	19	1	1	1	6	1	19	14	3	1	0	0	1	1	1	0	1	1	0	0	0	1	1	1	1	0	0	0	0	10	1	4	4	2	4	2	2	3	2	3	2	3	3	2	3
2009-07-23	4	8	Agena	1	20	1	1	2	2	0	NA	5	2	1	1	1	1	1	1	1	1	1	1	1	1	0	1	1	1	1	1	0	1	18	6	1	5	5	5	5	1	1	1	4	5	4	4	4	4
2009-07-23	5	9	Agena	0	18	1	3	2	4	0	NA	15	1	0	0	1	1	1	1	0	1	0	0	0	0	0	0	0	0	0	0	0	0	5	5	6	3	2	1	3	5	5	4	4	4	2	3	2	2
2009-07-24	5	10	Agena	0	22	1	1	1	2	1	22	21	4	1	0	1	1	1	0	0	1	1	0	1	1	1	1	0	0	0	1	1	1	13	3	5	2	3	2	4	3	2	1	3	5	3	3	4	3
2009-07-30	2	11	Agena	0	26	1	2	1	4	1	24	24	0	1	0	0	0	0	1	0	0	0	0	0	0	0	1	0	1	0	0	0	0	4	5	5	5	1	1	1	3	2	4	2	2	3	1	1	1
2009-07-30	3	12	Agena	0	25	0	3	1	1	1	24	20	0	1	0	1	1	0	0	0	0	0	0	0	0	0	0	0	0	0	0	0	0	3	1	3	5	1	1	4	1	1	2	3	2	2	1	1	1
2009-07-30	6	13	Agena	0	30	1	1	2	3	0	NA	20	1	1	0	0	0	0	0	0	0	0	0	0	0	0	0	0	0	0	0	0	0	1	1	6	5	1	1	2	1	1	3	2	2	2	1	1	1
2009-07-30	4	14	Agena	0	45	1	3	1	8	0	NA	45	4	0	1	1	0	1	1	1	1	0	1	0	0	1	1	1	1	1	1	1	1	15	5	5	5	3	2	5	1	1	2	2	5	4	1	5	5
2009-07-30	5	15	Agena	1	18	1	3	1	4	0	NA	17	30	1	0	0	1	0	1	1	1	1	1	1	0	1	1	0	0	0	1	1	1	13	6	1	5	3	5	5	4	2	1	3	5	4	1	4	3
2009-07-30	2	16	Agena	1	50	1	1	2	4	1	50	40	0	1	1	1	0	0	0	0	0	0	0	0	0	0	0	0	0	0	0	1	0	4	3	5	5	5	4	3	5	5	2	2	2	2	3	1	3
2009-07-30	5	17	Agena	1	33	1	1	1	5	0	NA	10	2	0	1	1	1	0	1	0	1	1	0	1	1	0	1	1	0	0	1	0	0	11	3	2	3	1	2	2	5	3	4	4	5	3	1	3	2
2009-07-30	3	18	Agena	0	70	1	1	1	5	0	NA	63	1	1	0	1	1	1	1	0	1	0	0	1	0	0	1	0	0	0	1	0	1	10	4	6	3	3	1	1	1	1	2	3	3	2	1	1	1
2009-07-30	6	19	Agena	1	18	1	3	1	7	0	NA	18	0	1	1	0	1	0	0	0	1	1	0	0	0	0	0	0	0	0	1	0	1	7	5	4	3	2	1	2	3	2	1	2	5	4	3	2	3
2009-08-26	5	20	Welkite	1	18	0	3	1	6	0	NA	15	3	1	1	0	1	1	1	1	1	1	1	0	1	0	0	1	1	0	1	1	1	15	3	4	5	4	4	1	1	1	2	2	3	3	3	3	1
2009-09-10	3	21	Welkite	0	18	0	1	1	1	1	17	15	1	1	1	0	0	0	1	0	0	0	0	0	0	0	1	0	0	0	1	1	0	6	5	5	3	3	2	3	2	3	2	3	3	2	3	1	3
2009-09-17	3	24	Wesherebe	0	18	1	3	2	6	1	17	16	1	0	0	0	0	0	0	0	0	0	0	0	0	0	0	0	0	0	0	0	0	0	1	6	5	3	1	2	1	1	1	3	1	2	1	1	2
2009-09-18	5	25	Wesherebe	1	23	1	3	1	2	0	NA	15	3	1	1	0	1	0	1	1	0	1	0	1	1	1	1	0	1	1	1	0	1	14	3	4	5	5	4	5	1	1	1	4	2	3	1	3	3
2009-09-24	6	26	Wesherbe	1	37	1	1	1	6	0	NA	37	4	1	1	0	1	1	1	0	1	1	0	1	0	1	1	1	1	1	1	1	1	16	5	4	5	3	2	2	1	1	2	3	3	4	3	2	2
2009-09-24	2	27	Wesherebe	0	28	1	1	2	5	1	28	28	1	1	0	0	1	0	0	0	0	0	0	0	0	0	0	0	0	0	0	1	0	3	1	4	5	1	1	1	5	4	3	3	3	2	1	1	1
2009-09-25	3	28	Weserebe	0	18	1	3	1	5	1	17	17	0	0	0	0	1	0	0	0	0	0	0	0	0	0	1	0	0	0	0	0	0	2	1	6	2	1	1	1	3	1	2	2	2	2	3	1	1
2009-10-08	3	29	Buee Hospital	1	60	1	1	1	2	1	58	20	2	1	1	1	1	0	1	1	1	1	1	1	1	1	1	1	1	1	1	1	1	19	6	6	4	4	3	3	1	2	2	5	4	5	4	2	3
2009-10-08	6	30	Buee Hospital	0	47	1	3	1	9	1	27	27	1	0	1	1	0	1	1	0	1	0	0	0	1	1	0	0	0	0	1	0	1	9	2	5	5	2	1	2	1	1	1	2	2	2	2	1	2
2009-10-09	2	31	Buee Hospital	0	18	1	2	3	9	1	18	18	0	0	0	0	0	0	0	0	0	0	0	0	0	0	0	0	0	0	0	0	0	0	1	6	5	1	1	1	1	1	4	2	1	1	1	1	1
2009-11-25	2	32	Agena	0	49	1	3	3	4	1	49	34	0	0	0	0	0	0	0	0	0	0	0	0	0	0	0	0	0	0	0	0	0	0	1	6	5	1	1	1	1	1	1	1	5	1	1	1	1
2009-11-26	6	33	Darcha	0	25	1	3	1	4	0	NA	25	3	1	1	1	1	1	1	1	1	1	1	1	1	0	1	1	1	1	1	1	1	19	3	4	5	2	2	3	4	2	3	3	5	4	1	4	4
2009-11-26	3	34	Darecha	1	25	1	1	1	4	1	22	15	2	1	1	1	1	1	1	1	1	1	1	1	1	1	1	1	1	1	1	1	1	20	3	5	3	2	2	2	1	2	2	3	3	2	1	1	3
2010-01-04	6	37	Emedibir	1	32	0	3	1	2	1	32	32	1	0	1	0	1	0	1	0	0	0	0	1	1	1	0	0	1	0	0	0	0	7	1	5	5	2	1	5	1	2	2	2	2	2	1	1	1
2010-02-16	3	38	Adele	0	59	1	3	1	3	1	51	50	2	1	0	1	1	0	0	1	1	1	1	1	1	1	1	1	1	1	0	1	0	15	5	5	3	3	4	3	3	1	1	3	3	5	3	1	3
2010-02-16	6	39	Adele	0	35	1	2	1	6	1	15	10	0	1	1	0	0	0	0	0	0	0	0	0	0	0	0	0	0	0	0	0	0	2	4	5	5	2	3	1	2	1	3	2	2	1	1	1	1
2010-02-16	6	40	Adele	1	20	1	1	1	7	1	16	10	30	1	1	0	1	1	1	1	1	1	1	1	1	1	0	1	1	0	1	1	1	17	5	3	5	3	2	2	2	2	2	3	2	4	2	2	2
2010-02-17	2	41	Adele	1	22	1	1	1	5	1	10	4	0	0	0	0	0	0	0	0	0	0	1	0	0	0	0	0	0	0	0	0	0	1	1	6	5	5	1	1	1	1	4	3	1	2	2	1	1
2010-02-17	3	42	Adele	0	19	1	3	1	2	1	12	12	0	0	0	0	0	1	1	0	0	0	0	0	0	0	0	0	0	0	0	0	0	2	4	2	3	3	3	2	1	3	1	1	2	2	2	2	1
2010-02-19	2	43	Adele	1	32	1	1	1	7	1	22	22	0	0	0	0	0	0	0	0	0	0	0	0	0	0	0	0	0	0	0	0	0	0	1	6	5	1	1	1	1	1	4	1	1	1	1	1	1
2010-02-17	6	44	Adele	0	20	1	3	1	5	1	18	18	0	1	0	0	1	1	1	0	1	1	0	1	0	0	0	1	0	0	1	0	1	10	5	5	5	2	3	3	1	1	4	3	3	2	4	2	1
2010-02-23	2	45	Adele	1	20	1	1	1	7	1	2	2	0	1	0	0	1	0	1	0	0	0	0	1	1	0	0	0	0	0	0	0	0	5	2	6	5	3	2	2	1	1	3	3	4	3	3	3	1
2010-02-23	6	46	Adele	1	18	1	3	1	5	1	7	7	4	1	0	1	1	1	1	1	1	1	1	1	1	1	1	1	1	1	1	1	1	19	3	2	4	2	3	3	2	2	2	3	4	3	2	2	4
2010-02-23	2	47	Adele	1	20	1	2	1	10	1	14	14	0	0	1	1	0	0	0	0	0	0	0	0	0	0	0	0	0	0	0	0	0	2	5	3	5	1	1	1	1	1	2	2	2	2	2	1	1
2010-02-23	6	48	Adele	1	30	1	1	1	6	1	27	5	2	1	0	1	1	0	1	0	1	1	1	0	1	1	0	1	1	0	1	1	1	14	4	2	5	2	3	2	2	2	1	3	4	3	3	2	2
2010-02-23	2	49	Adele	1	18	1	2	1	4	1	18	18	0	0	0	0	0	0	0	0	0	0	0	0	0	0	0	0	0	0	0	0	0	0	1	6	5	1	1	1	1	1	3	2	1	1	2	1	1
2010-02-23	6	50	Adele	0	39	1	3	1	9	1	36	36	0	1	0	0	0	0	0	0	0	0	0	0	0	0	0	0	0	0	0	0	0	1	6	5	5	1	1	2	1	1	3	2	1	2	1	1	1
2010-02-23	2	51	Adele	0	33	1	2	1	8	1	12	5	0	1	0	0	0	0	0	0	0	0	0	0	0	0	0	0	0	0	0	0	0	1	1	6	5	2	3	1	1	1	2	2	2	2	1	2	2
2010-02-24	4	52	Adele	0	40	1	1	1	5	1	35	35	0	1	1	1	1	1	0	0	1	0	0	1	1	0	0	0	0	0	1	0	1	10	5	6	5	1	3	1	1	1	4	2	2	1	3	2	1
2010-02-24	3	53	Adele	1	45	1	1	1	6	1	30	25	0	1	1	1	1	1	0	0	0	0	0	0	1	0	0	0	0	0	0	0	1	7	4	5	3	2	2	3	2	2	2	3	2	3	3	1	1
2010-02-24	2	54	Adele	0	43	1	2	1	5	1	40	30	0	0	0	0	0	0	0	0	0	0	0	0	0	0	0	0	0	0	0	0	0	0	1	6	5	1	1	1	1	1	4	2	1	1	1	1	1
2010-02-24	2	55	Adele	0	22	1	2	1	5	1	4	2	0	0	0	0	0	0	0	0	0	0	0	0	0	0	0	0	0	0	0	0	0	0	1	6	5	1	1	1	1	1	4	1	1	2	1	1	1
2010-02-24	3	56	Adele	1	40	1	3	1	6	1	27	25	0	1	1	0	1	0	1	1	1	1	1	1	1	1	1	1	1	1	1	1	1	18	2	3	2	2	2	2	2	1	1	2	2	3	3	2	1
2010-02-24	3	57	Adele	1	22	1	3	1	7	1	15	15	1	1	0	1	1	0	1	0	1	0	0	0	0	0	0	0	1	0	0	0	0	6	2	1	3	2	4	3	2	2	3	3	2	2	1	1	1
2010-02-24	2	58	Adele	0	20	1	2	1	9	1	18	17	1	1	0	0	0	0	0	0	0	0	0	0	0	0	0	0	0	0	0	0	0	1	2	3	5	2	1	1	1	1	4	1	1	2	4	2	1
2010-02-24	4	59	Adele	1	52	1	1	1	5	1	50	50	0	1	0	0	1	1	1	0	1	1	0	1	0	0	0	0	0	1	1	0	1	10	4	4	5	1	1	5	1	1	4	3	3	2	3	1	2
2010-02-25	3	60	Adele	0	43	1	3	1	9	1	25	10	1	1	0	0	1	1	0	0	0	0	0	0	0	1	1	0	1	0	1	0	0	7	2	2	3	3	3	2	1	1	2	3	2	3	2	1	2
2010-02-24	6	61	Adele	0	22	1	3	1	2	1	12	12	0	0	0	0	1	1	1	0	0	0	0	0	0	0	0	0	0	0	0	0	0	3	5	6	5	1	1	1	1	1	1	2	2	2	2	1	1
2010-02-24	6	62	Adele	1	19	1	3	1	3	1	16	10	0	0	0	0	0	0	1	0	0	0	0	0	0	0	0	0	0	0	0	0	0	1	2	5	5	1	1	2	1	1	4	2	1	1	1	1	1
2010-02-25	4	63	Adele	0	29	1	3	1	7	1	18	17	0	0	0	0	0	0	1	0	1	1	0	1	1	1	1	1	1	1	1	0	1	12	6	2	5	5	5	5	5	5	1	3	2	4	2	2	4
2010-02-25	3	64	Adele	1	55	1	1	1	2	1	40	25	0	1	0	0	0	0	0	0	0	0	0	0	0	1	1	1	1	1	1	1	1	9	3	2	2	3	3	3	4	3	2	3	3	3	1	1	3
2010-02-25	4	65	Adele	0	23	1	3	1	8	1	16	16	0	0	0	0	0	0	0	0	0	0	0	0	0	0	0	0	0	0	0	0	0	0	6	6	5	1	1	1	1	1	4	1	1	1	1	1	1
2010-02-25	3	66	Adele	1	33	1	1	1	7	0	NA	32	1	1	1	1	1	0	1	0	0	1	1	0	0	0	1	1	1	1	1	1	1	14	2	2	3	3	3	2	2	1	1	1	1	3	3	1	1
2010-02-25	4	67	Adele	1	35	1	1	1	3	1	33	4	0	1	1	1	1	1	1	1	1	1	1	1	1	1	1	1	1	1	1	1	1	20	5	5	5	3	4	3	1	1	2	3	4	2	2	3	1
2010-02-24	6	68	Adele	1	55	1	1	1	6	1	23	20	0	1	1	1	1	1	1	0	1	1	0	1	1	1	1	1	1	1	1	0	1	17	5	2	3	3	3	2	3	2	1	3	3	2	2	2	2
NA	3	69	Adele	1	30	1	3	1	11	1	17	13	4	1	0	0	0	0	0	0	0	0	0	0	1	0	1	1	0	0	0	1	0	5	2	2	3	3	3	3	3	1	3	1	1	3	1	2	1
NA	2	70	Adele	0	19	1	3	1	3	1	18	2	0	0	0	0	0	1	1	0	1	0	0	0	0	0	0	0	0	0	0	0	0	3	3	6	5	1	1	1	1	1	4	1	1	1	1	1	1
2010-03-01	6	71	Rifenso	1	40	1	1	1	7	1	20	14	0	0	0	0	0	1	1	0	0	1	0	0	0	0	0	0	0	0	0	0	0	3	5	6	5	1	1	1	1	1	2	2	2	2	1	2	1
2010-03-01	3	72	Rifenso	1	20	1	3	1	5	1	15	14	0	0	0	0	0	0	0	0	0	0	0	0	0	0	0	0	0	0	0	0	0	0	1	6	5	1	1	1	1	1	1	1	1	1	1	1	1
2010-03-01	6	73	Rifenso	0	19	1	3	1	7	1	16	15	0	1	0	0	0	0	0	0	0	0	0	0	0	0	0	0	0	0	0	0	0	1	1	6	5	1	1	1	1	1	4	2	2	2	1	1	1
2010-03-01	3	74	Rifenso	0	35	1	1	1	8	1	30	25	1	0	0	0	1	1	0	0	0	0	0	0	0	0	1	1	0	0	0	0	1	5	5	5	5	5	5	5	5	5	2	2	2	2	2	1	1
2010-03-01	6	75	Rifenso	1	26	1	1	1	7	1	22	18	0	0	1	0	0	0	1	0	1	0	0	1	1	1	1	1	0	0	0	0	1	9	3	4	5	2	1	1	1	2	3	3	3	2	1	1	2
2010-03-02	4	76	Wlawla	0	27	1	1	1	7	1	6	5	30	0	0	1	1	0	0	0	1	1	1	1	1	0	1	1	1	0	0	0	0	10	5	5	5	3	3	1	1	1	1	3	4	4	3	3	3
2010-03-02	6	77	Rifenso	0	26	1	1	1	6	1	21	20	0	0	1	1	1	0	1	0	0	0	0	0	0	0	0	0	0	0	0	0	0	4	3	6	5	1	1	1	1	2	4	1	1	1	1	1	1
2010-03-02	6	78	Rifenso	1	45	1	1	1	10	1	42	40	1	1	1	0	1	1	1	1	0	1	0	0	0	0	0	0	1	0	1	1	1	11	3	5	3	2	1	1	1	1	1	3	3	2	2	1	2
2010-03-02	3	79	Rifenso	1	45	1	3	1	7	1	25	25	0	0	0	0	0	0	0	0	0	0	0	0	1	1	0	0	0	0	1	0	0	3	2	3	5	4	5	4	5	5	4	1	1	2	2	1	1
2010-03-02	2	80	Wlawla	0	32	1	1	1	9	1	16	5	0	0	0	0	0	0	0	0	0	0	0	0	0	0	0	0	0	0	0	0	0	0	1	6	5	1	1	1	1	1	4	1	1	1	1	1	1
2010-03-02	4	81	Wlawla	1	60	1	1	1	3	1	55	50	6	1	0	0	1	1	1	0	1	0	0	0	0	0	1	0	1	0	1	0	1	9	4	4	5	3	2	2	2	2	2	2	2	3	4	2	2
2010-03-02	3	82	Refenso	1	28	1	2	1	6	1	23	18	0	1	1	1	1	1	1	0	0	0	0	0	0	0	0	0	0	0	1	0	0	7	3	3	3	3	3	2	2	2	4	3	3	2	3	1	1
2010-03-07	6	83	Rifenso	0	40	1	3	1	5	1	35	35	4	1	1	0	0	1	1	1	0	1	0	1	0	1	1	1	1	0	1	1	1	12	3	4	5	3	2	2	2	2	1	3	4	4	4	3	4
2010-03-07	3	84	Rifenso	0	45	1	2	1	2	1	21	1	5	0	0	1	0	0	0	0	0	0	0	0	0	0	0	0	0	0	0	0	0	1	3	6	5	5	5	5	5	5	2	4	3	2	3	1	1
2010-03-07	2	85	Rifenso	0	23	1	3	1	4	1	17	10	0	0	1	1	1	0	0	1	1	0	0	0	1	0	1	0	1	0	1	1	1	11	5	3	5	1	1	1	1	1	3	2	5	2	2	1	1
2010-03-07	2	86	Rifenso	0	39	1	2	1	6	1	21	18	0	1	0	0	1	0	0	0	0	0	0	1	0	1	0	1	0	0	1	0	0	6	3	2	5	1	1	1	1	1	2	2	2	2	2	1	1
2010-03-07	3	87	Rifenso	0	65	1	2	1	8	1	45	44	0	0	0	0	0	0	0	0	0	0	0	0	0	0	0	0	0	0	1	0	1	2	5	6	5	5	5	5	5	5	4	1	1	2	1	1	1
2010-03-07	2	89	Rifenso	0	42	1	3	1	12	1	37	36	0	0	0	1	1	0	0	0	0	0	0	0	0	0	0	0	0	0	0	0	0	2	1	6	5	1	1	1	1	1	4	1	1	1	1	1	1
2010-03-07	3	90	Rifenso	0	57	1	3	1	3	1	55	52	0	1	1	1	1	1	1	1	1	1	1	1	1	1	1	1	1	1	1	1	1	20	4	4	5	4	2	2	5	5	4	4	2	3	1	1	1
2010-03-07	2	92	Rifenso	0	20	1	3	1	9	1	9	8	0	0	0	0	0	0	0	0	0	0	0	0	0	0	0	0	0	0	1	0	0	1	1	6	5	1	1	1	1	1	4	1	1	1	1	1	1
2010-03-07	3	93	Rifenso	0	56	0	3	1	5	1	50	30	1	1	1	1	1	1	0	0	0	0	1	0	0	0	0	1	0	1	0	0	0	8	2	3	5	2	2	2	5	5	2	2	3	2	1	1	1
2010-03-08	2	94	Rifenso	0	20	1	3	1	8	1	16	15	2	1	0	1	1	0	0	0	0	0	0	0	0	0	0	0	0	0	0	0	0	3	3	6	5	1	1	1	1	1	1	2	2	2	1	1	1
2010-03-08	6	95	Rifenso	0	19	1	3	1	10	1	6	6	1	1	0	0	0	1	1	0	1	0	0	0	0	0	0	0	0	0	0	0	0	4	3	5	5	1	1	1	1	2	3	2	2	2	1	1	2
2010-03-08	2	96	Rifenso	0	45	1	2	1	10	1	19	18	0	0	0	0	1	1	0	1	0	1	0	0	0	0	0	0	1	0	1	1	1	8	5	6	5	1	3	3	1	1	3	2	5	2	2	2	1
2010-03-08	2	97	Rifenso	0	65	1	2	1	8	1	55	35	0	1	1	0	0	0	0	0	0	0	0	0	0	0	0	0	0	0	0	0	0	2	3	6	5	1	1	1	1	1	1	1	1	1	3	1	1
2010-03-08	6	98	Riffensso	0	28	1	3	3	2	1	23	23	0	1	1	0	0	0	1	0	0	0	1	0	0	0	0	0	0	0	0	0	0	4	3	6	5	2	2	1	1	1	4	2	2	2	2	2	2
2010-03-09	3	99	Rifenso	0	19	1	3	1	7	1	4	2	2	0	1	0	1	1	1	1	1	0	0	1	1	1	0	0	0	0	0	0	0	9	3	4	3	3	1	3	1	1	3	3	2	2	3	3	3
2010-03-09	6	100	Rifenso	0	22	1	3	1	10	1	18	15	0	1	0	0	1	0	1	1	0	0	0	0	0	0	0	0	1	0	1	1	1	8	4	1	3	2	2	1	2	2	3	2	3	2	2	1	2
2010-03-09	2	101	Rifenso	0	62	1	1	1	5	1	48	46	0	0	0	0	0	0	1	0	0	0	0	0	0	0	0	0	0	0	0	0	0	1	1	6	5	1	1	1	1	1	4	1	1	1	1	1	1
2010-03-09	3	102	Rifenso	1	20	1	3	1	9	1	16	8	2	1	1	0	1	1	1	0	1	0	1	1	1	0	0	1	1	1	1	1	1	15	3	1	3	3	2	2	1	1	2	3	3	3	3	2	3
2010-03-14	4	103	Buee Hospital	1	23	0	3	3	9	1	13	13	0	0	0	0	0	0	0	0	0	0	0	0	0	0	0	0	0	0	0	0	0	0	4	6	5	1	1	1	1	1	4	1	1	2	1	1	5
2010-03-14	6	104	Buee Hospital	1	35	0	1	1	5	1	20	14	5	1	1	1	1	1	1	1	1	0	1	0	0	0	0	1	1	1	1	1	1	15	3	4	5	2	2	2	2	1	2	2	2	2	2	1	1
2010-03-14	6	105	Buee Hospital	0	36	0	1	1	1	1	20	10	6	1	0	0	1	1	1	0	1	1	1	0	0	0	0	0	0	0	1	0	1	9	3	4	4	2	1	2	1	1	2	3	3	2	1	1	2
2010-03-14	3	106	Buee Hospital	0	30	0	3	2	4	1	17	10	0	1	0	1	1	1	1	0	0	0	1	0	0	0	0	0	0	0	0	0	0	6	2	1	1	1	1	1	1	1	1	1	2	2	2	1	1
2010-03-14	2	107	Buee Hospital	1	28	0	3	1	3	1	8	8	0	1	0	0	1	0	1	0	0	0	0	0	0	0	0	0	0	0	0	0	0	3	1	6	5	1	1	1	1	1	4	1	1	3	2	1	1
2010-03-14	3	108	375607	1	50	0	1	1	7	1	17	16	0	1	0	0	1	1	1	0	1	1	1	0	1	1	0	1	1	1	1	1	1	15	3	2	1	1	2	2	1	1	2	2	3	2	1	1	2
2010-03-14	6	109	Buee Hospital	1	29	0	1	1	5	1	27	22	0	1	0	0	1	1	1	0	1	1	0	0	1	1	1	1	1	0	1	0	1	13	5	4	5	3	3	2	2	2	3	3	3	2	4	3	3
2010-03-14	4	110	Buee Hospital	0	25	0	3	2	3	1	25	22	0	1	0	0	1	0	1	0	0	0	0	1	0	1	0	1	0	0	0	0	0	6	2	6	5	1	1	1	1	1	4	1	1	3	1	1	1
2010-03-14	3	111	Buee Hospital	0	20	0	3	3	7	1	18	7	2	0	0	0	0	0	0	0	1	1	0	0	1	1	1	0	0	1	1	0	1	8	5	4	1	2	1	2	1	1	4	1	2	4	3	3	1
2010-03-14	3	112	Buee Hospital	0	50	1	1	1	7	1	46	15	0	0	0	0	0	1	0	0	0	1	1	0	1	1	1	1	1	1	1	0	0	10	3	2	1	4	3	3	1	1	2	2	2	3	3	1	3
2010-03-14	6	113	Buee Hospital	1	36	0	1	1	5	1	21	21	1	1	0	0	1	1	0	0	0	0	0	0	0	1	0	0	0	0	1	0	1	6	4	4	5	2	3	2	1	1	3	2	3	2	2	2	2
2010-03-14	2	114	Buee Hospital	1	20	0	3	1	3	1	9	9	0	0	0	0	0	0	1	0	1	1	0	0	0	0	0	1	0	0	1	0	0	5	3	3	5	1	1	1	1	1	4	1	1	3	1	1	1
2010-03-14	2	115	Buee Hospital	1	50	1	1	1	4	1	15	14	1	1	0	0	1	0	1	1	1	1	1	0	0	0	0	1	1	0	0	0	0	9	2	4	5	1	1	1	1	1	1	2	2	2	2	1	1
2010-03-14	6	116	Buee Hospital	0	32	1	1	1	4	1	28	15	1	1	1	1	1	1	1	1	1	1	1	1	1	1	1	1	1	1	1	1	1	20	4	5	3	3	2	3	2	3	3	3	4	4	3	2	3
2010-03-14	4	117	Buee Hospital	0	23	1	3	1	3	1	21	15	0	1	0	0	1	0	1	0	1	1	0	0	0	0	1	0	0	0	1	0	1	8	4	5	5	2	1	2	1	2	4	1	2	3	1	3	1
2010-03-14	6	118	Buee Hospital	0	41	1	1	2	5	1	25	10	0	0	0	1	0	1	0	0	0	0	0	0	0	0	0	0	0	0	1	0	0	3	3	5	5	3	1	1	1	1	4	2	2	2	1	1	1
2010-03-14	3	119	Buee Hospital	0	55	0	3	1	6	1	46	45	1	0	0	0	0	1	1	1	1	1	0	0	0	0	0	1	1	0	1	1	1	10	2	6	5	1	1	1	1	1	1	2	3	4	1	1	2
2010-03-14	2	120	Buee Hospital	0	30	1	1	3	1	1	15	14	3	0	1	1	1	0	1	1	1	1	0	1	1	1	1	1	1	0	1	0	0	13	3	3	5	1	5	3	1	1	1	3	3	3	3	3	3
2010-03-14	3	121	Buee Hospital	0	39	1	3	1	9	1	37	20	0	0	0	0	0	0	0	0	0	0	0	0	0	0	0	0	0	0	1	0	0	1	3	6	5	1	1	1	5	5	2	1	1	2	1	1	1
2010-03-14	2	122	Buee hospital	0	40	1	1	1	6	1	30	25	3	0	1	1	1	0	1	0	1	0	0	1	1	1	1	1	1	0	1	0	1	12	3	3	5	3	3	3	1	1	1	3	3	4	3	2	3
2010-03-15	3	123	Buee Hospital	0	27	1	2	1	3	0	NA	2	1	0	0	0	1	1	0	0	1	0	0	1	1	1	1	1	0	0	1	0	1	10	2	2	3	3	2	3	2	2	2	4	3	3	3	1	1
2001-03-15	6	124	Buee Hospital	1	22	1	3	1	3	1	18	18	0	1	1	0	0	0	0	1	0	0	0	0	0	0	0	0	0	0	1	0	1	5	2	6	5	1	1	1	1	1	2	2	2	2	1	2	1
2010-03-15	2	125	Buee Hospital	0	20	1	1	1	7	1	17	15	4	1	0	0	0	0	0	0	0	0	0	0	0	0	0	0	0	0	0	0	0	1	1	6	5	1	1	1	1	1	1	2	1	2	1	1	1
2010-03-15	6	126	Buee Hospital	0	38	1	1	1	6	1	19	18	0	1	1	1	1	0	1	0	1	0	1	1	1	1	1	1	1	0	0	0	0	13	4	6	5	1	2	2	2	1	2	2	3	2	3	2	2
2010-03-15	4	127	Buee Hospital	0	25	1	3	1	8	1	6	5	2	0	0	0	1	0	0	0	0	0	0	0	0	0	0	0	0	0	1	0	1	3	4	6	5	1	1	1	1	1	2	1	2	2	1	1	2
2010-03-15	3	128	Buee Hospital	0	18	1	3	1	4	1	17	6	1	0	0	0	0	0	0	0	0	0	0	0	0	0	0	0	0	1	1	0	1	3	3	3	5	5	5	5	5	5	3	3	2	2	1	2	1
2010-03-15	2	129	Buee Hospital	1	30	1	1	1	5	0	NA	10	3	0	1	1	1	0	1	0	1	0	0	0	0	1	1	0	1	0	1	0	1	11	3	2	5	1	1	1	1	1	2	3	3	4	3	1	2
2010-03-15	3	130	Buee Hospital	1	30	1	1	1	2	1	23	5	2	1	0	0	1	1	0	1	1	1	1	1	1	1	1	1	1	1	1	1	1	17	3	3	5	4	3	3	5	4	4	4	3	4	2	2	1
2010-03-16	3	131	Buee Hospital	0	52	1	2	1	7	1	36	8	0	0	0	0	1	0	1	0	1	1	1	1	1	1	0	1	1	0	1	0	1	12	4	3	5	5	5	4	5	5	2	3	2	2	2	1	1
2010-03-15	4	132	Buee Hospital	0	50	1	3	3	6	1	32	30	0	1	0	0	0	0	1	0	0	0	0	0	0	0	0	0	0	0	1	0	0	3	5	4	5	3	1	5	1	1	4	1	1	1	2	1	1
2010-03-15	6	133	Buee Hosptal	0	39	1	1	1	4	1	29	24	0	0	0	0	0	1	1	0	1	0	0	0	0	0	0	0	1	0	1	0	1	6	3	5	4	2	2	2	1	1	2	2	3	2	1	2	1
2010-03-15	3	134	Buee Hospital	0	23	1	2	1	8	1	15	7	0	0	1	1	0	1	0	0	1	1	1	1	1	1	1	1	0	0	1	0	1	12	4	5	5	5	5	4	5	5	4	2	2	2	2	1	1
2010-03-15	6	135	Buee Hospital	1	45	1	1	1	8	1	23	23	0	1	0	1	1	1	1	1	1	0	1	1	1	1	1	1	1	0	1	0	1	16	5	4	5	3	2	2	2	2	2	2	3	2	2	2	2
2010-03-15	4	136	Buee Hospital	1	65	1	3	1	6	1	49	19	0	1	1	1	1	1	1	1	1	1	0	1	1	0	0	0	1	0	1	1	1	15	4	4	4	4	4	5	3	3	1	3	5	4	4	4	5
2010-03-15	2	137	Buee Hospital	1	40	1	1	1	4	1	23	1	1	1	0	1	1	0	1	0	0	0	0	0	0	0	0	0	1	0	0	0	0	5	3	2	5	1	1	1	1	1	2	2	2	3	2	1	1
2010-03-15	4	138	Buee Hospital	1	30	1	3	1	2	1	25	5	10	1	1	0	1	1	1	0	1	1	1	1	1	1	1	1	1	0	1	0	1	16	4	2	3	5	5	3	1	1	2	3	4	3	4	5	5
2010-03-15	6	139	Buee Hospital	1	42	1	1	1	3	1	35	25	1	1	0	1	1	1	1	1	0	1	1	1	1	1	1	1	1	0	1	1	1	17	5	4	3	3	3	3	3	3	1	3	3	3	3	2	2
2010-03-15	3	140	Buee Hospital	0	55	1	2	1	7	0	NA	55	1	1	1	0	1	0	0	0	0	0	0	1	1	1	1	1	1	0	1	0	1	11	4	4	5	5	5	5	5	5	3	3	3	3	3	1	1
2010-03-16	6	141	Buee hospital	1	35	1	1	2	8	1	15	7	1	1	1	1	1	1	1	0	0	1	0	0	0	0	0	0	1	0	1	0	1	10	4	5	5	1	1	2	1	1	2	2	3	2	1	2	2
2010-03-16	4	142	Buee Hospital	1	20	0	3	1	3	1	14	13	1	1	1	1	0	0	1	0	1	1	1	1	1	1	1	1	1	1	1	0	1	16	4	4	3	4	4	5	4	4	4	3	2	3	4	4	3
2010-03-16	6	143	Buee Hospital	1	35	1	1	1	3	1	33	33	2	0	1	0	1	1	1	1	1	1	1	1	1	1	1	1	1	1	1	1	1	18	5	5	5	2	1	1	1	1	2	2	2	2	2	2	2
2010-03-16	4	144	Buee Hospital	0	41	0	3	1	7	1	39	30	0	1	1	0	1	1	1	1	0	1	0	1	1	1	0	0	1	0	0	1	0	12	4	5	5	5	1	1	1	1	2	1	3	2	1	1	1
2010-03-16	3	145	Buee Hospital	1	33	1	1	1	7	1	23	10	1	1	0	0	0	0	0	0	0	0	0	0	0	0	0	0	1	1	1	0	1	5	4	3	5	5	5	5	4	5	3	3	3	3	3	3	2
2010-03-16	6	146	Buee Hospital	0	30	1	3	1	5	1	20	15	1	0	0	0	1	0	1	1	0	0	0	0	0	0	0	0	1	0	0	0	0	4	2	5	5	1	2	2	1	2	2	2	2	2	1	1	1
2010-03-16	3	147	Buee Hospital	0	22	1	3	3	6	1	13	12	2	0	0	1	1	0	1	0	0	0	1	1	0	0	0	1	0	0	1	0	1	8	5	3	3	2	5	5	5	5	4	2	3	2	1	2	1
2010-03-21	3	148	Buee Hospital	0	23	1	1	1	5	1	20	18	0	0	1	0	1	1	0	0	0	1	0	0	0	0	0	0	0	0	1	0	1	6	4	3	5	5	5	5	5	5	4	3	3	2	1	2	1
2010-03-21	3	149	Buee Hosptal	0	42	1	1	1	2	1	40	39	2	0	0	0	0	0	0	0	0	0	0	0	1	1	1	0	1	1	1	0	0	6	4	5	4	4	3	3	5	5	4	4	4	3	3	2	2
2010-03-21	2	150	Buee Hospital	1	20	1	3	1	4	1	8	8	2	1	0	1	0	0	0	0	0	0	0	0	0	0	0	0	0	0	1	0	1	4	2	6	5	1	1	1	1	1	2	2	2	2	3	1	1
2010-03-21	3	151	Buee Hospital	0	65	1	2	1	3	1	45	40	1	1	1	1	1	1	1	1	1	1	1	0	0	0	0	0	1	1	1	0	0	13	4	3	5	5	5	5	5	5	4	3	3	3	3	1	2
2010-03-21	2	152	Buee Hospital	1	43	1	1	1	3	1	40	35	0	1	0	0	1	0	0	0	0	0	0	0	0	0	0	0	0	0	1	0	1	4	3	4	5	1	1	1	1	1	4	2	2	3	3	1	1
2010-03-21	6	153	Buee Hospital	0	26	0	1	1	7	1	18	12	0	1	0	1	0	0	0	0	0	0	0	0	0	0	0	0	0	0	1	0	1	4	3	6	5	1	1	1	1	1	4	2	1	1	1	1	1
2010-03-21	3	154	Buee Hospital	1	22	0	3	1	6	1	13	10	0	0	0	0	0	0	0	0	0	1	0	0	0	0	0	0	0	0	0	0	0	1	3	6	5	2	1	1	5	5	4	2	2	2	1	1	1
2010-03-21	6	155	Buee Hospital	1	20	1	3	1	5	1	16	16	2	1	1	1	0	1	0	0	0	0	0	0	0	0	0	0	0	0	1	0	0	5	5	5	5	1	1	2	1	1	3	2	2	2	1	1	1
2010-03-21	2	156	Buee Hospital	1	28	1	1	1	6	1	25	21	3	1	0	1	1	0	0	0	0	0	0	0	0	0	0	0	0	0	1	0	1	5	3	3	5	1	1	1	1	1	2	2	2	3	3	1	1
2010-03-21	6	157	Buee Hospital	0	20	1	1	1	2	1	10	10	3	0	0	0	1	1	1	0	1	0	0	0	0	0	0	0	0	0	0	0	0	4	3	2	5	2	2	1	1	1	4	2	2	2	1	1	1
2010-03-21	2	158	Buee Hospital	0	40	1	2	1	6	1	24	21	0	1	0	0	0	0	0	0	0	1	0	0	0	0	0	0	0	0	1	0	0	3	4	6	5	1	1	1	1	1	4	2	2	2	1	1	1
2010-03-21	6	159	Buee Hospital	0	38	1	1	1	4	1	37	15	0	0	0	1	0	0	0	0	0	0	0	0	0	0	0	0	0	0	1	0	0	2	2	5	5	1	1	1	1	1	2	2	2	2	1	1	1
2010-03-21	3	160	Buee Hospital	1	30	1	1	1	4	1	26	10	0	1	0	0	1	1	1	0	0	0	1	0	1	1	1	1	1	1	1	0	0	12	3	3	5	5	5	4	5	5	4	3	3	3	3	2	1
2010-03-22	2	161	Kella	0	42	1	3	1	3	1	41	41	0	0	1	0	1	0	1	0	0	0	0	0	0	1	0	0	0	0	1	0	0	5	3	6	5	1	1	1	1	1	1	1	1	2	1	1	1
2010-03-22	3	162	Kella	0	39	1	2	1	6	1	35	28	2	1	1	0	0	1	1	0	1	1	0	0	0	0	0	0	0	1	1	0	1	9	5	5	3	5	5	3	5	5	4	3	3	3	1	1	1
2010-03-22	6	163	Kella	0	45	1	3	1	6	1	35	35	0	1	0	1	0	0	1	0	1	1	0	1	1	1	1	1	1	0	1	0	1	13	5	2	3	3	3	3	2	2	1	3	4	4	2	2	3
2010-03-22	6	164	Kella	0	28	1	3	1	7	1	27	5	1	1	1	1	1	1	1	0	0	1	0	1	1	1	1	1	0	0	1	0	1	14	5	6	5	3	2	2	2	2	2	3	3	3	2	3	3
2010-03-22	3	165	Kella	0	50	1	2	1	8	1	40	20	1	1	0	1	1	1	1	0	1	0	0	1	1	1	1	0	0	0	0	0	0	10	3	2	5	4	4	4	3	3	2	3	3	4	3	1	1
2010-03-22	2	166	Kella	0	40	1	1	1	5	1	36	30	0	1	1	0	0	0	0	1	0	1	0	1	0	0	0	0	0	0	1	0	0	6	1	6	5	1	1	1	1	1	4	2	1	1	3	1	1
2010-03-22	6	167	Kella	1	23	1	3	1	2	1	19	4	0	0	0	0	0	0	1	0	0	0	0	0	0	0	1	0	0	0	0	0	0	2	2	6	5	1	1	1	1	1	3	2	2	2	1	1	1
2010-03-22	6	168	Kella	1	22	1	3	1	7	1	12	12	0	1	1	1	1	1	0	0	0	0	0	0	0	0	0	0	0	0	1	0	1	6	4	5	5	1	1	1	1	1	3	2	2	2	1	1	2
2010-03-22	3	169	Kella	1	30	1	2	1	7	1	28	20	0	1	1	1	1	0	1	0	0	0	0	0	0	1	1	0	0	0	1	0	1	9	4	5	5	5	5	4	5	5	3	3	3	3	1	1	1
2010-03-22	2	170	Kella	0	45	1	3	1	5	1	32	27	2	1	0	1	1	0	1	0	0	1	0	0	0	0	0	0	0	0	1	0	0	6	3	3	5	1	1	1	1	1	3	3	2	2	1	1	1
2010-03-27	3	171	Kella	0	25	1	3	1	6	1	16	15	2	1	1	1	1	1	1	1	1	1	0	0	1	1	1	1	1	0	1	1	1	17	5	6	5	5	3	3	5	5	3	3	3	4	3	2	2
2010-03-27	2	172	Kella	1	39	1	1	1	4	1	36	36	1	1	0	1	0	0	1	0	0	0	0	0	0	0	0	0	0	0	0	0	0	3	2	6	5	1	1	1	1	1	2	2	2	3	3	1	1
2010-03-27	6	173	Kella	0	20	1	1	1	3	1	3	2	4	1	1	1	1	1	1	1	1	1	1	1	1	1	1	1	1	0	1	1	1	19	5	2	2	4	3	3	3	3	1	4	4	4	3	3	4
2010-03-27	3	174	Kella	0	35	0	3	1	4	0	NA	35	2	1	0	0	1	1	1	0	0	0	1	0	0	0	0	0	0	0	0	0	0	5	5	4	5	5	5	4	1	1	4	2	2	3	1	1	2
2010-03-27	6	175	Kella	0	42	1	1	1	7	1	40	39	2	1	1	1	1	1	1	0	1	1	1	0	1	1	1	1	1	0	1	0	1	16	5	4	4	3	1	3	1	1	2	2	3	3	3	3	3
2010-03-28	5	176	Endebuyo	1	40	1	1	1	2	1	20	18	2	1	1	0	0	1	1	0	1	1	0	1	1	0	1	1	1	1	1	1	1	15	3	2	4	4	3	1	3	4	1	4	2	3	4	3	4
2010-03-28	3	177	Endebuyo	0	45	1	2	3	5	1	25	23	0	0	0	0	0	0	0	0	0	0	1	0	0	0	0	0	0	0	0	0	0	1	2	6	5	1	1	3	5	5	1	1	2	2	1	1	1
2010-03-28	2	178	Endebuyo	1	20	1	1	1	2	1	10	8	0	0	0	0	0	0	0	0	0	0	0	0	0	0	0	0	0	0	0	0	0	0	1	6	5	1	1	1	1	1	4	3	1	2	1	1	1
2010-03-29	3	179	Tiya	0	43	1	3	1	2	1	37	33	0	0	1	0	1	1	0	0	0	0	0	0	0	0	0	1	0	0	1	0	1	6	5	5	4	4	4	4	1	1	4	2	2	2	1	1	1
2010-03-29	6	180	Tiya	0	41	1	3	3	8	1	32	31	1	1	1	1	1	1	1	1	1	1	1	1	1	1	1	1	1	0	1	1	1	19	5	5	5	3	2	3	3	2	2	2	3	2	2	2	2
2010-03-29	2	181	Tiya	0	37	0	3	1	6	1	27	26	1	0	1	1	1	1	0	0	0	1	0	0	0	0	1	1	1	0	1	0	1	10	6	2	5	4	4	3	1	1	4	3	5	4	4	3	4
2010-03-29	3	182	Tiya	0	19	1	1	1	7	1	16	6	0	0	0	0	0	1	0	0	0	0	0	0	1	1	1	1	1	1	1	1	1	10	4	6	5	3	4	4	5	3	2	2	2	2	2	2	2
2010-04-18	6	183	Gereno	1	30	1	1	1	2	1	15	15	3	1	1	1	1	0	1	0	1	1	1	1	1	1	1	1	1	0	1	0	1	16	5	2	3	5	5	3	2	3	2	3	5	5	4	3	4
2010-04-18	2	184	Gereno	1	54	1	1	1	5	1	35	32	1	1	1	0	1	0	1	1	0	0	0	1	0	0	1	0	0	0	0	0	0	7	2	6	5	1	1	1	1	1	2	2	1	2	3	1	1
2010-04-18	3	185	Gereno	0	40	1	2	1	9	1	38	39	0	0	1	0	1	0	0	0	0	0	0	0	0	0	1	1	0	0	1	1	1	7	4	3	5	3	2	3	1	1	2	3	3	2	1	2	1
2010-04-18	6	186	Gereno	1	40	1	2	1	10	1	6	6	5	1	1	1	1	1	1	1	1	1	1	1	1	1	1	1	1	1	1	1	1	20	5	2	5	2	2	3	2	2	2	3	3	4	3	3	2
2010-04-18	2	187	Gereno	0	47	1	3	1	3	1	20	16	1	1	1	0	0	0	1	0	0	1	0	1	0	0	0	1	1	0	1	0	0	8	3	3	5	1	1	1	1	1	2	2	1	3	1	1	1
2010-04-18	3	188	Gereno	0	48	1	2	1	8	1	45	42	0	0	1	1	1	1	0	1	0	0	0	1	0	1	1	0	1	1	1	1	1	13	5	5	5	5	4	3	1	1	3	3	3	2	3	2	1
2010-04-18	6	189	Gereno	1	18	1	3	1	5	1	17	15	2	1	0	0	1	1	1	1	1	1	0	0	0	0	0	0	0	0	0	1	0	8	2	5	5	2	1	2	1	1	2	2	3	2	2	2	2
2010-04-18	2	190	Gereno	1	24	1	1	1	5	1	15	10	0	1	0	0	1	0	0	0	0	0	0	0	0	0	1	0	1	0	0	0	0	4	2	5	5	1	1	1	1	1	2	2	1	2	1	1	1
2010-04-18	3	191	Gereno	0	30	1	2	1	3	1	18	16	0	0	1	0	0	0	0	0	0	0	0	0	0	0	0	0	0	0	1	0	1	3	5	5	5	4	4	4	1	1	1	2	2	2	1	1	1
2010-04-18	2	192	Gereno	0	30	1	2	1	4	1	26	25	0	1	1	0	1	0	1	0	0	0	0	0	0	0	0	0	0	0	0	0	0	4	3	3	5	1	1	1	1	1	2	2	1	2	1	1	1
2010-04-18	6	193	Gereno	1	25	1	3	1	4	1	12	12	0	0	0	0	0	0	1	0	0	0	0	0	0	0	0	0	0	0	0	0	0	1	2	5	5	1	1	1	1	1	4	2	2	2	1	1	2
2010-04-19	2	194	Gerino	0	32	1	3	1	5	1	31	30	1	0	0	0	0	0	0	0	0	0	0	0	0	0	0	0	0	0	0	0	0	0	1	6	5	1	1	1	1	1	2	1	1	1	1	1	1
2010-04-19	2	195	Gerino	0	40	1	1	1	5	1	40	34	0	0	0	0	0	0	0	0	0	0	0	1	0	0	0	0	0	0	0	0	0	1	1	6	5	1	1	1	1	1	2	1	1	1	1	1	1
2010-04-19	6	196	Gerino	0	30	1	1	1	5	0	NA	30	4	0	1	0	0	1	1	0	1	1	0	0	0	0	0	0	1	1	1	0	0	8	3	4	5	2	2	2	1	1	2	3	3	3	4	2	3
2010-04-19	3	197	Gerino	0	18	1	1	1	8	1	15	7	3	1	0	0	0	0	0	0	0	1	1	1	1	1	1	1	1	0	0	0	0	9	5	5	5	4	3	3	1	1	1	2	3	3	3	3	2
2001-04-19	3	198	Gerino	0	42	1	2	1	6	1	41	40	0	0	0	0	0	0	0	0	0	0	0	0	0	0	0	0	0	0	1	0	1	2	2	5	5	1	1	2	1	1	2	2	2	2	2	1	1
2010-04-19	6	199	Gerino	1	39	1	1	1	5	1	25	6	0	1	1	0	1	0	0	1	0	0	1	0	0	0	0	0	1	1	1	1	1	10	3	5	5	2	3	1	1	1	3	3	3	2	3	1	1
2010-04-19	6	200	Gerino	0	23	1	3	1	4	1	22	21	0	0	0	0	0	1	1	0	0	0	0	0	0	0	0	0	0	0	1	0	0	3	2	5	5	1	1	1	1	1	3	2	2	2	1	1	1
2010-04-19	3	201	Gerino	0	25	1	1	1	4	1	13	12	2	0	0	0	0	0	0	0	0	0	0	0	1	1	1	1	1	0	0	0	0	5	3	4	5	4	3	3	1	1	3	3	3	3	3	2	2
2010-04-19	2	202	Gerino	1	40	1	3	1	2	1	16	13	1	1	1	0	1	0	1	0	0	0	0	1	1	1	1	1	1	0	1	0	0	11	4	6	5	1	1	1	1	1	2	2	1	3	4	2	2
2010-04-19	2	203	Gerino	1	40	1	1	1	4	1	38	20	0	0	0	0	0	0	0	0	0	0	0	1	1	0	0	0	0	0	0	0	0	2	1	6	5	1	1	1	1	1	1	1	1	1	1	1	1
2010-04-20	5	204	Gerino	1	48	1	1	1	4	1	23	20	0	1	1	1	1	0	1	0	1	0	0	0	0	1	1	0	1	1	0	0	0	10	4	4	3	4	5	2	1	1	3	3	4	3	3	3	2
2010-04-20	4	205	Gerino	0	68	1	3	1	4	1	64	63	3	1	1	1	1	1	1	1	1	1	0	1	1	1	1	1	1	0	1	1	1	18	5	4	3	3	1	5	3	3	2	3	3	4	1	3	2
2010-04-20	6	206	Gerino	1	50	1	1	1	3	1	18	16	2	1	0	0	1	0	0	0	0	0	0	0	0	0	0	0	0	0	1	0	0	3	4	5	5	1	2	3	2	2	2	2	3	2	2	2	2
2010-04-26	6	207	Beke	0	59	1	1	1	8	1	50	50	2	1	1	1	1	0	1	1	1	1	0	1	1	1	1	1	1	0	1	1	1	17	5	2	5	1	1	1	1	1	2	3	3	3	1	3	3
2010-04-26	3	208	Beke	0	35	1	2	1	7	1	30	15	1	1	0	1	0	0	0	0	0	0	0	0	1	1	1	0	0	0	0	0	0	5	3	3	2	1	3	3	1	1	1	1	3	2	1	1	1
2010-04-26	2	209	Beke	1	35	1	2	1	6	1	10	5	0	0	0	1	0	0	0	0	1	0	0	0	1	1	0	0	0	0	1	0	0	5	2	6	5	1	1	1	1	1	4	3	1	2	1	1	1
2010-04-26	6	210	Beke	0	40	1	1	3	5	1	30	25	5	1	1	1	1	1	1	0	1	1	1	1	1	1	1	1	0	0	1	1	1	17	4	2	5	3	3	3	2	3	1	3	3	3	2	3	3
2010-04-26	6	211	Beke	0	33	1	1	1	3	0	NA	30	1	1	1	0	0	1	0	1	0	1	0	0	1	1	1	1	1	0	1	1	1	13	3	5	5	2	3	2	1	1	2	2	3	2	1	2	2
2010-04-26	3	212	Beke	0	22	1	3	2	3	1	19	18	0	1	0	0	1	0	1	0	0	0	0	1	1	1	1	1	1	0	1	0	1	11	5	5	3	3	3	2	1	1	1	3	3	2	1	1	1
2010-04-26	2	213	Beke	0	43	1	3	2	8	1	20	20	0	1	1	0	1	0	0	1	0	0	0	0	0	0	1	0	1	0	1	1	1	9	5	6	2	5	1	2	3	3	2	2	3	3	2	3	1
2010-04-26	3	214	Beke	0	65	1	1	1	4	1	61	60	0	1	1	1	1	1	1	1	1	0	0	0	0	0	0	0	0	0	1	1	0	10	5	5	3	1	1	1	1	1	1	3	2	2	2	2	1
2010-04-26	2	215	Beke	1	18	1	3	3	2	1	14	13	0	1	1	1	1	0	0	0	0	1	0	0	0	0	0	0	0	0	0	0	0	5	1	6	5	1	1	1	1	1	4	1	1	1	1	1	1
2010-04-26	2	216	Beke	1	40	1	2	3	7	1	23	19	0	1	1	0	0	0	0	1	0	0	0	0	0	0	0	0	0	0	1	0	0	4	2	6	5	1	1	1	1	1	4	1	1	3	1	1	1
2010-05-02	6	217	Endebuyo	1	30	1	1	3	3	0	NA	28	2	1	0	0	1	1	1	1	0	1	1	1	1	1	1	1	1	1	1	1	1	17	5	3	5	3	2	2	1	2	2	3	3	3	2	2	2
2010-05-02	3	218	Endebuyo	0	48	1	2	1	5	1	24	23	0	0	0	0	0	0	0	0	0	0	0	0	0	1	1	1	1	0	1	0	1	6	5	5	5	1	1	1	2	3	3	4	3	3	2	2	1
2010-05-02	3	219	Endebuyo	1	18	1	3	1	8	1	10	15	1	1	0	0	0	1	0	0	0	0	1	0	1	1	1	1	0	0	0	0	1	8	4	3	3	3	3	3	4	2	2	3	2	3	2	2	3
2010-05-02	3	220	Endebuyo	0	22	1	1	1	7	1	19	18	2	0	0	0	1	1	1	0	1	1	0	0	1	1	1	1	0	0	1	0	1	11	5	4	3	1	1	1	1	1	3	2	3	3	2	1	2
2010-05-02	6	221	Endebuyo	0	24	1	3	1	8	1	16	12	10	0	1	0	1	1	1	1	1	1	1	1	1	1	1	1	1	0	1	0	1	16	6	2	4	4	4	3	3	5	1	3	5	4	2	5	5
2010-05-02	3	222	Endebuyo	1	22	1	3	1	3	1	13	7	1	1	0	1	0	0	0	0	0	0	1	0	1	1	1	1	1	0	0	0	0	8	4	4	2	2	2	3	3	3	2	3	3	3	2	2	2
2010-05-03	6	223	Tiya	0	25	1	1	1	8	1	6	5	2	0	0	0	0	1	0	0	0	0	0	0	0	0	0	0	0	0	0	0	0	1	2	5	5	1	1	1	1	1	3	2	2	2	1	1	1
2010-05-03	3	224	Tiya	1	18	1	1	1	10	1	12	8	1	0	0	0	1	1	1	1	1	1	1	0	1	1	0	0	0	0	0	0	0	9	4	4	3	2	2	2	2	2	2	1	2	2	1	2	1
2010-05-09	6	225	Kella	0	18	1	3	1	5	1	13	12	1	1	0	0	0	0	1	1	0	0	0	0	1	1	0	1	0	0	0	0	0	6	3	5	5	2	1	1	1	1	2	2	3	2	1	2	2
2010-05-09	3	226	Kella	0	25	1	3	1	7	1	10	7	1	0	1	1	0	1	1	0	1	0	1	1	1	1	1	0	0	1	1	0	0	12	4	4	3	2	3	3	1	1	1	3	2	2	2	1	1
2010-05-09	3	227	Kella	0	46	1	3	1	5	1	26	26	0	0	0	0	0	0	0	0	0	0	0	0	1	1	1	1	1	0	1	0	1	7	3	5	5	1	1	1	1	1	2	3	3	3	1	1	3
2010-05-09	6	228	Kella	1	18	0	3	1	6	0	NA	16	2	1	0	1	1	0	1	0	0	0	0	0	0	0	0	0	1	1	0	0	0	6	2	5	5	2	3	2	1	1	1	3	3	3	3	1	1
2010-05-09	6	229	Kella	0	35	1	1	1	6	1	32	32	1	1	1	0	0	0	1	0	0	0	1	0	1	1	0	0	0	0	0	0	0	6	2	5	5	1	1	1	1	1	2	2	3	2	1	1	1
2010-05-09	3	230	Kella	0	18	1	3	1	8	1	5	5	0	0	0	0	0	1	0	0	0	0	0	1	0	0	0	0	0	0	0	0	0	2	2	2	5	1	1	1	1	1	1	2	2	2	1	1	1
2010-06-21	2	231	Endebuyo	0	32	1	1	1	6	1	18	12	1	0	0	0	0	0	0	0	0	0	0	0	0	1	0	0	0	0	0	0	0	1	3	6	5	1	1	1	1	1	4	2	1	3	1	2	4
2010-06-22	6	232	Buee Hospital	0	45	1	2	1	7	1	42	40	0	1	0	0	0	0	0	0	0	0	0	0	0	0	0	0	0	0	1	0	0	2	2	5	4	1	1	2	1	1	3	2	2	2	1	1	1
2010-06-22	3	233	Buee Hospital	0	24	1	3	1	5	1	11	10	0	0	0	0	0	0	1	0	0	0	0	0	0	0	0	0	0	0	1	0	0	2	2	6	3	3	1	1	1	4	4	1	1	2	1	1	1
2010-06-22	2	234	Buee Hospital	0	45	1	1	1	5	1	44	44	0	0	0	0	1	0	0	1	0	0	0	0	0	0	0	0	0	0	1	0	0	3	2	6	5	1	1	1	1	1	4	2	1	2	1	1	1
2010-06-22	6	235	Buee Hospital	0	19	1	3	1	4	1	13	12	0	0	0	1	0	1	0	0	0	0	1	0	0	0	0	0	0	0	0	0	0	3	2	5	5	1	1	2	1	1	4	2	2	2	1	1	1
2010-06-22	3	236	Buee Hospital	1	18	1	3	2	9	1	16	16	1	0	1	0	1	1	0	0	0	0	0	1	1	1	1	1	1	0	1	0	1	11	5	2	3	3	3	3	1	3	4	2	3	3	2	2	1
2010-06-22	2	237	Buee Hospital	1	55	1	2	1	7	1	42	42	1	1	1	1	1	1	1	1	0	0	0	0	0	1	1	0	1	0	1	0	0	11	3	6	5	1	1	1	1	1	2	2	1	3	3	1	1
2010-06-22	3	238	Buee Hospital	1	33	0	1	1	8	1	20	13	0	1	0	0	1	0	0	1	0	1	0	1	0	0	0	0	0	0	1	0	1	7	2	1	5	1	1	1	1	1	4	2	2	2	1	1	1
2010-06-22	6	239	Buee Hospital	0	56	1	2	1	6	1	40	40	0	1	1	0	0	0	1	0	0	0	0	0	0	0	0	0	0	0	0	0	0	3	3	5	5	1	1	1	1	1	3	2	2	2	1	1	1
2010-06-22	2	240	Buee Hospital	1	18	0	3	3	3	1	11	11	0	1	1	0	0	0	1	0	0	0	0	0	0	0	0	0	1	0	0	1	0	5	2	6	5	1	1	1	1	1	1	2	1	1	1	1	1
2010-06-22	3	241	Buee Hospital	0	50	0	3	1	6	1	25	24	0	1	1	1	1	0	0	1	1	1	0	0	1	0	1	1	1	1	1	1	1	15	3	2	3	2	2	3	2	2	3	4	2	3	3	1	1
2010-06-22	6	242	Buee Hospital	1	20	1	3	1	3	1	17	17	0	1	0	0	1	0	1	0	0	0	1	0	0	0	0	0	0	0	1	0	0	5	2	5	5	1	1	1	1	1	3	2	2	2	3	1	1
2010-06-22	2	243	Buee Hospital	0	35	0	3	1	4	1	33	33	1	1	1	0	0	0	0	0	0	0	0	0	0	0	0	0	0	0	0	0	0	2	1	6	5	1	1	1	1	1	2	2	1	2	1	1	1
[truncated: 284 more columns]
